# Supplementary material for: LAT Software Induced Savings on Medical Costs of Alcohol Addicts' Care - Results from a Matched-Pairs Case-Control Study
Source: PLoS One. 2014 Nov 7;9(11):e111931. doi: 10.1371/journal.pone.0111931 (PMC4224398; doi:10.1371/journal.pone.0111931)
Supplement: File S1 — (XLSX) [file pone.0111931.s001.xlsx]

## Sheet: data base LAT
LAT 1 / nonLAT 2	number of years of observation	Years	euro exchange rate	LBO	Age	Gender: 1-male 2-female	Number of all Hospital Admissions	Duration of Hospital admissions	Hospital admission cost euro	Physician Consultations cost euro	General Medical Care cost euro	Laboratory Analysis cost euro	Imaging Diagnostics cost euro	Pharmaceuticals cost euro	Psychotherapeutic Interventions cost euro	Total Inpatient Costs euro	Outpatients cost total	total psychatry hospital cost	Total cost Internal Clinic euro	Total cost Neurology Clinic euro	|Total cost - All Clinics	Total Nº of all hospital admissions – Internal Clinic	Total Nº of all hospital admissions – Neurology Clinic	Total hospital admissions – Psychiatry	Relapses followed by hospital admission	Relapses followed by outpatient detoxification	TOTAL RELAPSES	total Physician consultations	Outpatient physician consultations	Inpatient physician consultations	Physician Consultations inpatients cost euro	Physician Consultations outpatients cost euro	Typology according to Lesch	Number of Psychotherapeutic Interventions
1	2	2012/13	109.641	27500440360	31	2	0	0	1.44626	48.0511	0	0	0	0	48.0511	0	97.5484	97.5484	0	0	97.5484	0	0	4	0	0	0	11	11	0	0	48.0511	3	11
1	1	2012	109.18	27501275393	52	2	1	12	134.3	38.0442	5.34953	0	3.23907	8.06387	38.0442	148.047	78.9931	227.04	0	0	227.04	0	0	1	0	1	1	15	15	0	0	38.0442	2	15
1	2	2012/13	109.641	27500776789	64	1	1	15	199.678	42.3308	5.64002	22.99	3.22542	11.6857	40.6254	243.22	82.9562	326.176	0	0	326.176	0	0	1	1	1	2	18	18	0	0	42.3308	3	17
1	1	2013	114.18	27501971140	34	1	1	14	170.505	11.5457	5.09624	0.279821	1.64179	11.5954	9.90811	189.118	21.4538	210.572	0	0	210.572	0	0	1	0	0	0	6	6	0	0	11.5457	2	5
1	2	2012/13	109.641	27502072377	39	1	2	72	790.907	176.791	20.2588	27.1456	11.128	88.9307	176.791	1081.96	209.991	1291.95	0	0	1291.95	0	0	3	0	0	0	24	12	12	146.484	30.3071	3	24
1	2	2012/13	109.641	27500810356	46	1	1	10	120.447	100.052	1.255	31.8934	0.53757	3.17644	98.3471	155.863	199.846	355.709	211.463	0	567.171	1	0	1	0	0	0	17	17	0	0	100.052	4	16
1	1	2013	114.18	27501018298	46	1	1	25	209.401	0	0.822735	0	0.837098	6.69696	0	217.758	0	217.758	0	619.739	837.497	0	1	2	1	0	1	0	0	0	0	0	3	0
1	1	2013	114.18	27500341493	39	1	0	0	6.4153	132.1	0	0	0	0	132.1	0	270.616	270.616	0	0	270.616	0	0	0	0	1	1	20	20	0	0	132.1	2	20
1	1	2013	114.18	27500885879	49	1	1	6	65.5977	24.3142	3.55526	11.463	0	1.35707	21.8268	77.4854	50.6287	128.114	0	0	128.114	0	0	1	0	0	0	10	10	0	0	24.3142	2	9
1	2	2012/13	109.641	27501230679	36	1	1	25	298.947	105.891	42.9005	29.9517	40.0552	26.8107	78.833	515.933	107.456	623.39	0	0	623.39	0	0	2	0	0	0	17	12	5	78.7143	27.1772	4	16
1	1	2013	114.18	27500819084	54	1	0	0	4.16631	39.3422	0	0	0	0	39.3422	0	82.8507	82.8507	0	0	82.8507	0	0	0	0	1	1	16	16	0	0	39.3422	3	16
1	1	2012	109.18	27500823615	53	1	1	22	289.681	58.833	2.59059	37.2409	2.15938	5.80035	58.833	388.696	66.4418	455.138	884.511	0	1339.65	1	0	2	0	0	0	8	3	5	51.2241	7.60884	4	8
1	2	2012/13	109.641	27501880747	39	1	2	14	220.747	7.57678	15.6042	0.874213	78.2221	22.0688	7.57678	334.672	17.9987	352.67	0	0	352.67	0	0	1	0	0	0	3	3	0	0	7.57678	4	3
1	1	2013	114.18	27500838167	50	1	1	8	86.5378	21.7855	3.95918	11.7428	0	5.23795	20.1479	104.7	44.7109	149.411	0	31.5582	180.969	0	1	2	0	0	0	10	10	0	0	21.7855	2	9
1	1	2012	109.18	27501852399	30	1	1	14	166.207	38.0442	5.8434	14.7845	12.4164	19.5806	38.0442	215.927	78.9931	294.92	0	0	294.92	0	0	1	0	0	0	15	15	0	0	38.0442	4	15
1	2	2012/13	109.641	16000191102	35	1	1	23	279.908	68.3205	0.385256	8.69096	2.60111	14.1923	68.3205	311.584	130.834	442.419	0	0	442.419	0	0	1	0	3	3	9	8	1	8.69926	59.6212	4	9
1	1	2013	114.18	27500151165	55	1	1	23	192.649	41.4359	1.46321	0	0	4.55543	36.5231	198.668	77.9591	276.627	0	0	276.627	0	0	1	0	0	0	13	13	0	0	41.4359	3	10
1	2	2012/13	109.641	27500795367	57	1	1	14	158.433	45.4607	7.53884	2.25572	8.17984	21.9321	45.4607	192.555	96.7064	289.261	0	0	289.261	0	0	1	0	1	1	18	18	0	0	45.4607	4	18
1	2	2012/13	109.641	27500786242	60	1	1	6	76.1887	75.7678	0	0	0	0.191533	75.7678	70.5952	157.321	227.916	0	0	227.916	0	0	1	0	0	0	30	30	0	0	75.7678	2	30
1	2	2012/13	109.641	27500697407	54	1	1	12	178.38	68.1911	16.2469	36.1899	22.8713	45.6193	68.1911	297.861	137.828	435.69	0	0	435.69	0	0	1	0	0	0	27	27	0	0	68.1911	4	27
1	1	2013	114.18	17000173199	33	1	0	0	0	24.3142	0	0	0	0	24.3142	0	48.6284	48.6284	0	0	48.6284	0	0	0	0	0	0	2	2	0	0	24.3142	2	2
1	1	2013	114.18	27500814937	59	1	0	0	0	7.2756	0	0	0	0	7.2756	0	14.5512	14.5512	0	0	14.5512	0	0	1	1	0	1	3	3	0	0	7.2756	4	3
1	2	2012/13	109.641	27501891850	42	1	1	15	164.998	30.3071	9.81015	24.3737	8.60112	21.715	30.3071	228.052	62.0605	290.112	0	0	290.112	0	0	1	0	0	0	12	12	0	0	30.3071	1	12
1	1	2012	109.18	27500094506	71	1	1	21	254.961	15.2177	0	1.41986	0	7.41567	15.2177	263.797	30.4354	294.232	0	0	294.232	0	0	1	0	0	0	6	6	0	0	15.2177	3	6
1	1	2012	109.18	27501820750	39	1	1	9	99.9985	38.0442	5.55965	7.49417	5.39844	7.98171	38.0442	124.98	77.5408	202.521	0	0	202.521	0	0	1	0	0	0	15	15	0	0	38.0442	3	15
1	1	2013	114.18	27502319042	40	1	1	16	170.298	45.8197	12.4971	29.6173	2.63128	17.9001	31.7349	242.613	67.885	310.498	0	0	310.498	0	0	1	0	0	0	20	15	5	12.4472	33.3725	1	14
1	1	2013	114.18	27501127388	49	1	0	0	0	7.2756	0	0	0	0	7.2756	0	14.5512	14.5512	0	0	14.5512	0	0	0	2	1	3	3	3	0	0	7.2756	2	3
1	1	2012	109.18	27501566965	46	1	1	23	304.719	50.5843	5.43554	15.3764	1.07969	18.6443	50.5843	388.231	58.1931	446.424	0	0	446.424	0	0	1	0	0	0	9	3	6	42.9754	7.60884	3	9
1	1	2012	109.18	16500233628	31	1	3	31	365.708	48.4274	11.2039	31.3042	3.23907	17.8642	48.4274	470.138	56.0362	526.174	0	0	526.174	0	0	3	0	0	0	8	3	5	40.8185	7.60884	3	8
1	1	2013	114.18	27501247210	54	1	0	0	11.1102	104.947	6.33122	0	0.583289	2.52732	97.547	0	223.046	223.046	0	0	223.046	0	0	0	0	0	0	30	30	0	0	104.947	1	26
1	1	2013	114.18	16500045006	37	1	2	33	368.044	7.2756	7.98956	0.559642	3.06008	18.5353	7.2756	396.8	15.94	412.74	0	0	412.74	0	0	3	0	0	0	3	3	0	0	7.2756	3	3
1	1	2013	114.18	27502218756	33	1	1	14	171.894	135.376	6.93325	12.8643	5.83289	15.4713	135.376	211.607	272.14	483.747	0	250.031	733.778	0	1	1	0	0	0	9	9	0	0	135.376	1	9
1	1	2013	114.18	27501696390	46	1	0	0	0	40.6481	0	0	0	0	39.0105	0	79.6586	79.6586	0	0	79.6586	0	0	0	0	2	2	18	18	0	0	40.6481	2	17
1	1	2013	114.18	27500725620	63	1	1	14	149.357	2.96417	2.89945	0.279821	3.09721	13.1968	2.96417	168.83	5.92835	174.758	0	0	174.758	0	0	1	0	0	0	1	1	0	0	2.96417	4	1
1	2	2012/13	109.641	27502173456	59	1	0	0	10.4692	134.223	0	0	0	0	130.812	0	275.504	275.504	0	0	275.504	0	0	4	2	2	4	33	33	0	0	134.223	3	31
1	2	2012/13	109.641	27500652899	57	1	0	0	1.44626	15.1536	0	0	0	0	15.1536	0	31.7534	31.7534	0	0	31.7534	0	0	0	0	0	0	6	6	0	0	15.1536	3	6
1	2	2012/13	109.641	27501667003	34	1	3	26	341.298	34.2575	22.4943	12.5204	12.1164	45.1048	32.5521	455.768	44.5757	500.343	0	0	500.343	0	0	3	0	3	3	7	6	1	22.2338	12.0236	2	6
1	2	2012/13	109.641	27500475093	68	1	2	33	390.958	7.57678	13.8415	15.5479	11.289	26.7464	7.57678	458.382	15.1536	473.536	0	0	473.536	0	0	2	0	0	0	3	3	0	0	7.57678	4	3
1	1	2013	114.18	16400028482	49	1	0	0	0	42.7	0	0	0	0	42.7	0	85.4001	85.4001	0	0	85.4001	0	0	1	0	1	1	2	2	0	0	42.7	3	2
1	2	2012/13	109.641	27500398600	56	1	1	13	149.872	74.2781	7.95192	0.291404	6.45084	15.8152	74.2781	172.254	156.683	328.937	0	0	328.937	0	0	1	0	0	0	22	22	0	0	74.2781	4	22
1	2	2012/13	109.641	16500080458	53	1	0	0	5.23461	82.4375	0	0	0	0	82.4375	0	170.11	170.11	0	0	170.11	0	0	0	1	1	2	14	14	0	0	82.4375	3	14
1	1	2012	109.18	27501313392	49	1	1	12	132.847	96.6704	5.73633	19.3467	0	13.9066	96.6704	251.837	113.34	365.178	0	0	365.178	0	0	1	0	0	0	17	6	11	81.4528	15.2177	3	17
1	1	2013	114.18	16000218285	61	1	1	7	73.2902	0	4.22788	12.6933	2.58101	5.89121	0	98.6836	0	98.6836	0	0	98.6836	0	0	1	0	0	0	0	0	0	0	0	3	0
1	1	2013	114.18	16400081325	42	1	1	14	146.58	10.2398	5.66885	0.279821	10.3205	34.4519	10.2398	197.301	20.4796	217.781	0	0	217.781	0	0	1	0	0	0	4	4	0	0	10.2398	1	4
1	1	2013	114.18	27500847374	56	1	2	32	369.924	8.54018	23.4606	129.723	35.0761	66.7099	5.26501	623.504	15.194	638.698	0	0	638.698	0	0	2	1	0	1	6	6	0	0	8.54018	4	4
1	2	2012/13	109.641	27500667491	45	1	0	0	1.44626	102.556	0	0	0	0	102.556	0	206.559	206.559	0	0	206.559	0	0	2	1	0	1	10	10	0	0	102.556	2	10
1	2	2012/13	109.641	27500775435	47	1	1	1	145.949	52.0121	0.243703	0.291404	0	0.136353	52.0121	146.62	104.024	250.645	0	0	250.645	0	0	3	0	1	1	4	4	0	0	52.0121	4	4
1	1	2013	114.18	27502060455	67	1	1	12	152.15	21.8268	19.2394	32.8342	14.3704	27.0275	21.8268	241.501	47.7744	289.275	0	0	289.275	0	0	1	0	0	0	9	9	0	0	21.8268	2	9
1	2	2012/13	109.641	27500563732	35	1	1	8	91.5663	101.455	1.17775	12.2289	1.61271	5.49509	99.7501	107.742	205.544	313.286	0	0	313.286	0	0	2	0	1	1	18	18	0	0	101.455	3	17
1	1	2012	109.18	16100039482	61	1	1	5	57.6526	30.4354	4.21434	23.2001	2.15938	10.3153	30.4354	94.637	63.7755	158.412	0	0	158.412	0	0	1	0	0	0	12	12	0	0	30.4354	3	12
1	1	2012	109.18	27500389237	51	1	1	4	50.3784	70.7553	4.93636	18.0645	0.539844	1.14252	70.7553	136.756	79.8165	216.572	0	0	216.572	0	0	1	0	0	0	9	3	6	63.1464	7.60884	3	9
1	2	2012/13	109.641	27500525319	36	1	1	9	101.024	82.8481	0	0	0	0.930305	82.8481	99.0613	168.589	267.65	0	0	267.65	0	0	1	0	0	0	25	25	0	0	82.8481	4	25
1	2	2012/13	109.641	16300054075	49	1	0	0	1.44626	22.7304	0	0	0	0	22.7304	0	46.907	46.907	0	0	46.907	0	0	0	0	0	0	9	9	0	0	22.7304	2	9
1	1	2013	114.18	27502116992	39	1	2	21	222.516	35.7558	7.44796	0.839463	0	8.86441	21.8268	253.597	43.6536	297.251	0	155.606	452.857	0	1	3	0	0	0	10	9	1	13.9289	21.8268	2	9
1	1	2012	109.18	16100125646	52	1	0	0	0	7.60884	0	0	0	0	7.60884	0	15.2177	15.2177	0	0	15.2177	0	0	0	0	0	0	3	3	0	0	7.60884	3	3
1	1	2013	114.18	16000232906	38	1	1	22	231.729	28.6256	6.18855	0.279821	7.22682	35.204	28.6256	279.24	58.64	337.88	0	0	337.88	0	0	1	0	0	0	4	4	0	0	28.6256	3	4
1	1	2013	114.18	19500337548	56	1	0	0	0	5.92835	0	0	0	0	5.92835	0	11.8567	11.8567	0	0	11.8567	0	0	1	0	0	0	2	2	0	0	5.92835	3	2
1	1	2012	109.18	27500497022	58	1	1	21	231.393	22.8265	6.6757	22.1248	12.5637	24.1301	22.8265	295.435	47.1054	342.541	0	0	342.541	0	0	2	0	1	1	9	9	0	0	22.8265	1	9
1	1	2012	109.18	27502286662	35	1	1	4	43.7983	22.8265	1.84119	0	0	1.40915	22.8265	47.0486	45.653	92.7017	0	0	92.7017	0	0	1	1	0	1	9	9	0	0	22.8265	4	9
1	1	2013	114.18	16200125041	42	1	1	18	212.385	35.9012	2.52758	13.7431	0	1.73725	35.9012	230.393	71.8025	302.195	0	0	302.195	0	0	1	0	0	0	7	7	0	0	35.9012	1	7
1	2	2012/13	109.641	27500734044	60	1	1	20	219.515	7.57678	2.56782	0.291404	0	2.47288	7.57678	223.401	16.5998	240.001	0	0	240.001	0	0	1	0	0	0	3	3	0	0	7.57678	3	3
1	1	2013	114.18	27500883775	33	1	0	0	0.141005	2.48738	16.7704	0	2.91644	3.15291	0	0	25.4682	25.4682	2423.01	0	2448.48	3	0	1	0	0	0	1	1	0	0	2.48738	2	0
1	1	2013	114.18	16500102138	53	1	1	16	167.52	0	2.04957	38.8433	0	7.80906	0	216.222	0	216.222	0	0	216.222	0	0	1	0	0	0	0	0	0	0	0	2	0
1	1	2012	109.18	27500373496	47	1	0	0	0	15.2177	0	0	0	0	15.2177	0	30.4354	30.4354	0	0	30.4354	0	0	0	0	0	0	6	6	0	0	15.2177	3	6
1	2	2012/13	109.641	27502180105	50	1	0	0	8.12712	134.978	0	0	0	0	134.978	0	278.084	278.084	0	0	278.084	0	0	0	0	0	0	27	27	0	0	134.978	3	27
1	1	2013	114.18	16800157287	44	1	1	14	147.969	7.2756	9.73163	12.8674	4.12961	12.0682	7.2756	185.377	15.94	201.317	0	0	201.317	0	0	1	0	0	0	3	3	0	0	7.2756	3	3
1	1	2012	109.18	27500474385	61	1	0	0	1.45238	7.60884	0	0	0	0	7.60884	0	16.6701	16.6701	0	0	16.6701	0	0	0	0	1	1	3	3	0	0	7.60884	3	3
1	1	2012	109.18	16500227794	57	1	0	0	1.45238	7.60884	0	0	0	0	7.60884	0	16.6701	16.6701	0	0	16.6701	0	0	0	0	0	0	3	3	0	0	7.60884	4	3
1	1	2012	109.18	16000220331	60	1	0	0	0	7.60884	0	0	0	0	7.60884	0	15.2177	15.2177	0	0	15.2177	0	0	0	0	0	0	3	3	0	0	7.60884	3	3
1	1	2013	114.18	16300094188	55	1	0	0	1.38877	111.456	0	0	0	0	108.18	0	221.025	221.025	0	0	221.025	0	0	0	0	0	0	17	17	0	0	111.456	2	15
1	1	2013	114.18	27501701067	22	1	1	15	157.05	110.533	0.500087	9.61822	0	10.5362	42.7	245.538	85.4001	330.938	0	0	330.938	0	0	1	0	0	0	3	2	1	67.833	42.7	4	2
1	1	2012	109.18	27500794303	54	1	0	0	1.45238	7.60884	0	0	0	0	7.60884	0	16.6701	16.6701	0	0	16.6701	0	0	0	0	0	0	3	3	0	0	7.60884	3	3
1	1	2012	109.18	27500194199	72	1	1	8	89.049	48.2543	8.58072	25.2095	5.39844	8.35248	48.2543	160.566	72.5332	233.099	0	0	233.099	0	0	1	0	0	0	11	9	2	25.4278	22.8265	3	11
1	1	2013	114.18	27502128435	59	1	1	16	167.52	0	7.39042	0.279821	4.64581	17.2295	0	197.066	0	197.066	0	0	197.066	0	0	1	0	1	1	0	0	0	0	0	3	0
1	2	2012/13	109.641	27501736758	62	1	1	15	192.061	51.7746	4.07127	11.9375	2.15028	9.56444	51.7746	254.959	68.3745	323.333	0	0	323.333	0	0	1	0	0	0	9	6	3	36.6211	15.1536	4	9
1	1	2012	109.18	27501946464	54	1	0	0	1.45238	15.2177	0	0	0	0	15.2177	0	31.8877	31.8877	0	0	31.8877	0	0	1	0	0	0	6	6	0	0	15.2177	3	6
1	2	2012/13	109.641	27501574365	55	1	1	14	170.349	250.767	1.95528	8.19653	0	1.77232	249.062	164.572	517.529	682.101	0	143.304	825.405	0	1	1	0	0	0	55	55	0	0	250.767	2	54
1	1	2013	114.18	27500413581	53	1	1	18	188.461	0	8.32158	15.9508	1.69451	17.8064	0	232.234	0	232.234	0	0	232.234	0	0	2	0	0	0	0	0	0	0	0	3	0
1	1	2013	114.18	27501007200	51	1	0	0	2.77754	87.4938	0	0	0	0	87.4938	0	177.765	177.765	0	0	177.765	0	0	0	0	0	0	12	12	0	0	87.4938	2	12
1	1	2012	109.18	27500199206	64	1	1	12	132.847	60.8707	1.18053	11.5242	1.07969	2.92802	60.8707	148.107	123.194	271.301	0	0	271.301	0	0	1	0	0	0	24	24	0	0	60.8707	3	24
1	1	2013	114.18	27502069712	64	1	1	25	263.139	77.596	5.02732	13.6116	3.09721	21.6622	7.2756	372.982	18.4274	391.409	0	0	391.409	0	0	1	0	0	0	5	4	1	67.833	9.76299	3	3
1	1	2013	114.18	27502188207	46	1	1	21	260.735	28.6256	5.37405	17.1946	7.03292	26.6286	28.6256	315.576	58.64	374.216	0	0	374.216	0	0	1	0	0	0	4	4	0	0	28.6256	4	4
1	2	2012/13	109.641	27501669306	33	1	1	3	45.702	7.57678	8.71449	92.0348	4.59552	49.2605	7.57678	200.307	15.1536	215.461	0	0	215.461	0	0	5	0	1	1	3	3	0	0	7.57678	3	3
1	1	2013	114.18	28100835892	49	1	1	10	104.7	0	65.7732	25.3472	4.12961	22.8505	0	222.801	0	222.801	0	0	222.801	0	0	1	0	0	0	0	0	0	0	0	2	0
1	1	2013	114.18	27500479905	62	1	1	13	136.11	49.9757	18.2057	12.3854	3.38903	33.8632	49.9757	203.954	99.9513	303.905	0	0	303.905	0	0	1	1	3	4	5	5	0	0	49.9757	1	5
1	1	2012	109.18	16000108619	57	1	1	10	109.496	37.5456	6.79358	18.3071	2.15938	13.6778	37.5456	172.761	52.7632	225.525	0	0	225.525	0	0	2	0	0	0	7	6	1	22.3279	15.2177	4	7
1	1	2012	109.18	27500224442	67	1	2	34	375.19	53.2619	6.44021	22.0468	5.39844	56.1778	53.2619	462.349	109.429	571.777	0	0	571.777	0	0	2	0	1	1	21	21	0	0	53.2619	4	21
1	2	2012/13	109.641	27500864403	34	1	3	42	461.527	222.705	12.3951	321.533	13.4393	336.091	222.705	1183.6	406.793	1590.4	42.6626	0	1633.06	1	0	3	0	0	0	43	36	7	47.2954	175.41	2	43
1	1	2012	109.18	27500460590	32	1	1	15	192.169	60.8707	5.99837	9.78983	2.69922	39.8909	60.8707	247.642	124.646	372.288	0	0	372.288	0	0	1	0	0	0	24	24	0	0	60.8707	3	24
1	1	2013	114.18	27501299039	33	1	0	0	5.55508	144.745	0	0	0	0	144.745	0	295.045	295.045	0	0	295.045	0	0	0	1	1	2	20	20	0	0	144.745	2	20
1	1	2013	114.18	16000404778	42	1	3	47	547.29	36.378	15.2328	24.1283	12.3888	41.5218	36.378	637.785	75.5336	713.318	0	0	713.318	0	0	5	1	0	1	15	15	0	0	36.378	4	15
1	2	2012/13	109.641	27500733517	43	1	1	10	117.712	125.913	5.53933	0.291404	3.22542	6.53621	125.913	169.094	216.035	385.13	0	0	385.13	0	0	1	0	1	1	26	24	2	44.4677	81.4451	3	26
1	1	2013	114.18	16000448239	44	1	1	7	73.2902	7.2756	8.11734	17.5468	3.61341	15.7856	7.2756	118.353	14.5512	132.905	0	0	132.905	0	0	1	0	0	0	3	3	0	0	7.2756	4	3
1	1	2012	109.18	16300133374	39	1	0	0	4.35713	22.8265	0	0	0	0	22.8265	0	50.0102	50.0102	0	0	50.0102	0	0	0	2	0	2	9	9	0	0	22.8265	2	9
1	1	2012	109.18	27502266953	57	1	0	0	0	7.60884	0	0	0	0	7.60884	0	15.2177	15.2177	0	0	15.2177	0	0	0	0	0	0	3	3	0	0	7.60884	3	3
1	2	2012/13	109.641	27500254910	60	1	0	0	4.33878	42.3308	1.12467	0	0	5.00869	40.6254	0	93.4283	93.4283	0	0	93.4283	0	0	1	0	1	1	18	18	0	0	42.3308	3	17
1	1	2012	109.18	16400033250	59	1	1	25	273.739	7.60884	2.59627	17.4455	1.61953	20.4258	7.60884	315.826	15.2177	331.044	0	0	331.044	0	0	2	0	0	0	3	3	0	0	7.60884	3	3
1	1	2013	114.18	27501958279	39	1	1	15	182.364	7.2756	4.39849	14.5205	1.08933	16.3097	7.2756	217.293	15.94	233.233	0	0	233.233	0	0	1	0	2	2	3	3	0	0	7.2756	3	3
1	2	2012/13	109.641	27502055778	44	1	0	0	8.12712	66.7013	0	0	0	0	66.7013	0	141.53	141.53	0	0	141.53	0	0	0	0	0	0	19	19	0	0	66.7013	2	19
1	1	2013	114.18	27500834323	58	1	1	14	146.58	37.6426	7.24942	11.0195	2.06481	8.58082	34.3674	175.495	72.01	247.505	0	0	247.505	0	0	1	1	1	2	18	18	0	0	37.6426	3	16
1	1	2013	114.18	27501529971	55	1	0	0	1.38877	7.2756	0	0	0	0	7.2756	0	15.94	15.94	0	0	15.94	0	0	1	0	0	0	3	3	0	0	7.2756	3	3
1	2	2012/13	109.641	27500491207	41	1	1	20	222.408	46.7776	1.95765	11.9375	0	9.26492	43.3669	241.229	94.4833	335.712	0	0	335.712	0	0	1	0	0	0	21	21	0	0	46.7776	3	19
1	2	2012/13	109.641	16300089055	45	1	1	10	111.927	30.3071	3.94723	40.4116	2.68785	7.82377	30.3071	163.905	63.5068	227.412	0	0	227.412	0	0	1	0	0	0	12	12	0	0	30.3071	3	12
1	1	2012	109.18	16200069611	56	1	1	14	184.57	58.7244	17.0067	139.811	12.9563	29.2985	53.1209	434.758	60.7298	495.488	0	0	495.488	0	0	1	0	0	0	619.79	3	616.79	51.1156	7.60884	3	7
1	2	2012/13	109.641	27502177366	44	1	7	60	1205.19	185.318	59.5264	186.577	144.004	159.361	185.318	1753.21	372.082	2125.29	0	0	2125.29	0	0	7	1	0	1	7	7	0	0	185.318	4	7
1	1	2013	114.18	27500928927	50	1	0	0	4.16631	78.9954	2.6015	0	0	0	73.2328	0	158.996	158.996	0	0	158.996	0	0	0	0	1	1	27	27	0	0	78.9954	2	24
1	1	2012	109.18	27500432847	61	1	0	0	0	7.60884	0	0	0	0	7.60884	0	15.2177	15.2177	0	0	15.2177	0	0	0	0	0	0	3	3	0	0	7.60884	3	3
1	2	2012/13	109.641	27501105343	45	1	0	0	1.44626	45.4607	0	0	0	0	45.4607	0	92.3677	92.3677	0	0	92.3677	0	0	0	2	5	7	18	18	0	0	45.4607	4	18
1	1	2013	114.18	27500815256	55	1	1	14	203.05	41.4359	38.0789	49.697	6.17287	89.6674	36.5231	385.278	79.3478	464.626	0	0	464.626	0	0	1	0	1	1	13	13	0	0	41.4359	1	10
1	2	2012/13	109.641	16300042377	31	1	2	21	254.138	44.9642	10.3897	12.596	11.289	23.7848	44.9642	312.197	89.9284	402.126	0	0	402.126	0	0	2	0	0	0	10	10	0	0	44.9642	3	10
1	1	2013	114.18	27502160313	34	1	1	29	244.294	38.8654	0	0	0	7.07741	38.8654	249.983	79.1196	329.103	0	0	329.103	0	0	1	0	0	0	8	8	0	0	38.8654	2	8
1	1	2012	109.18	27500940617	52	1	1	12	132.847	55.7328	5.96448	11.988	0	5.87756	38.0442	172.914	77.5408	250.454	0	0	250.454	0	0	1	0	0	0	19	15	4	17.6887	38.0442	4	15
1	1	2012	109.18	27501604477	49	1	1	15	164.244	30.4354	13.0286	22.4825	9.7172	62.4782	30.4354	271.95	60.8707	332.821	0	0	332.821	0	0	1	0	0	0	12	12	0	0	30.4354	4	12
1	1	2013	114.18	16500067778	32	1	1	19	200.319	4.27009	14.9606	0.559642	9.29163	37.0678	2.63251	260.81	8.29137	269.102	0	0	269.102	0	0	1	3	0	3	3	3	0	0	4.27009	3	2
1	2	2012/13	109.641	27502027215	53	1	1	9	99.5773	10.1671	15.9044	0.291404	6.45084	10.9831	7.57678	131.761	19.1902	150.951	0	0	150.951	0	0	1	0	1	1	4	4	0	0	10.1671	4	3
1	1	2012	109.18	27501591278	50	1	0	0	0	7.60884	0	0	0	0	7.60884	0	15.2177	15.2177	0	0	15.2177	0	0	0	1	0	1	3	3	0	0	7.60884	3	3
1	2	2012/13	109.641	27501909108	44	1	0	0	1.44626	45.4607	0	0	0	0	45.4607	0	92.3677	92.3677	0	0	92.3677	0	0	0	0	1	1	18	18	0	0	45.4607	2	18
1	1	2012	109.18	27500970770	56	1	1	11	120.445	22.8265	39.7803	25.5172	20.6309	65.3047	22.8265	271.678	45.653	317.331	0	0	317.331	0	0	1	0	0	0	9	9	0	0	22.8265	1	9
1	2	2012/13	109.641	27501302593	47	1	11	102	1216.89	84.0777	102.211	71.9161	221.488	133.406	30.3071	1773.05	87.245	1860.3	0	0	1860.3	0	0	11	0	0	0	213.71	14	199.71	48.5898	35.4878	3	12
1	2	2012/13	109.641	27501742186	43	2	1	5	60.9464	37.3874	3.85009	11.2079	2.68785	4.77739	37.3874	104.257	53.9872	158.244	0	0	158.244	0	0	1	0	0	0	7	6	1	22.2338	15.1536	3	7
1	1	2013	114.18	27500394674	45	2	1	7	76.0677	15.8158	6.58056	15.1154	1.23314	11.5157	12.5406	107.735	31.1339	138.869	0	0	138.869	0	0	1	0	3	3	9	9	0	0	15.8158	3	7
1	1	2012	109.18	27501811213	34	2	0	0	1.45238	7.60884	0	0	0	0	7.60884	0	16.6701	16.6701	0	0	16.6701	0	0	1	0	1	1	3	3	0	0	7.60884	3	3
1	1	2013	114.18	27500378354	41	1	1	9	97.0078	82.3842	0.412506	0.279821	0	2.56568	14.5512	97.4883	99.713	197.201	0	0	197.201	0	0	1	0	0	0	7	7	0	0	82.3842	4	6
1	1	2013	114.18	27502205548	33	1	0	0	3.63776	240.467	0	0	0	0	240.467	0	484.573	484.573	0	0	484.573	0	0	0	11	5	16	25	25	0	0	240.467	4	25
1	2	2012/13	109.641	27501597820	47	1	1	12	157.002	70.2849	5.92367	19.2652	9.82292	14.4159	70.2849	250.898	96.1021	347	0	0	347	0	0	1	0	0	0	12	10	2	44.4677	25.8172	3	12
2	2	2010/11	100.264	27501812195	31	2	3	42	477.513	74.5685	220.568	136.853	11.008	76.7153	74.5685	911.587	160.208	1071.79	0	0	1071.79	0	0	3	0	0	0	27	27	0	0	74.5685		27
2	1	2010	100.694	16000152799	51	2	1	9	106.851	0	62.8615	102.076	5.6953	17.2649	0	294.749	0	294.749	0	0	294.749	0	0	1	0	0	0	0	0	0	0	0		0
2	2	2010/11	100.264	27500039949	63	1	2	10	147.839	16.5708	71.0414	66.3389	5.47263	19.0399	16.5708	309.732	33.1416	342.874	0	0	342.874	0	0	2	0	1	1	6	6	0	0	16.5708		6
2	1	2010	100.694	27501178431	34	1	0	0	0	41.2504	0	0	0	0	41.2504	0	82.5009	82.5009	0	0	82.5009	0	0	0	0	0	0	15	15	0	0	41.2504		15
2	2	2010/11	100.264	27501684362	40	1	1	7	89.7883	82.8539	1.91204	13.3726	0	1.54332	82.8539	100.29	172.034	272.324	0	0	272.324	0	0	1	0	0	0	30	30	0	0	82.8539		30
2	2	2010/11	100.264	16500198060	46		2	22	265.473	16.5708	78.8645	151.1	15.888	43.3153	16.5708	551.477	36.3046	587.782	0	0	587.782	0	0	2	0	0	0	6	6	0	0	16.5708		6
2	1	2010	100.694	27500837904	46	1	0	0	0	145.152	0	0	0	0	145.152	0	290.304	290.304	2640.86	0	2931.16	4	0	0	0	5	5	3	3	0	0	145.152		3
2	1	2010	100.694	16300073448	38	1	1	11	140.98	8.25009	6.50807	13.633	0.393769	3.86599	8.25009	145.868	36.0129	181.881	0	0	181.881	0	0	1	0	14	14	3	3	0	0	8.25009		3
2	1	2010	100.694	27502209920	49	2	1	5	112.482	8.25009	72.5363	27.5358	13.2104	24.2893	8.25009	248.479	18.075	266.554	274.564	0	541.119	1	0	1	0	1	1	3	3	0	0	8.25009		3
2	2	2010/11	100.264	27502091096	36	1	1	15	243.093	24.8562	239.275	184.193	163.349	225.23	24.8562	1053.56	51.2939	1104.85	682.642	0	1787.5	1	0	2	2	1	3	9	9	0	0	24.8562		9
2	1	2010	100.694	16200094569	54	1	0	0	11.9585	26.419	11.6981	0	0.787538	4.32362	26.419	0	81.6057	81.6057	0	0	81.6057	0	0	5	1	2	3	7	7	0	0	26.419		7
2	1	2011	105.07	27500460137	53	1	1	21	238.936	23.7194	3.46142	0.304084	1.21291	7.31163	23.7194	251.226	47.4389	298.665	0	0	298.665	0	0	1	0	0	0	9	9	0	0	23.7194		9
2	2	2010/11	100.264	27501384658	40	1	2	18	227.269	84.5298	114.314	46.4947	7.3722	32.5856	84.5298	407.004	190.092	597.096	0	0	597.096	0	0	2	0	0	0	28	28	0	0	84.5298		28
2	1	2010	100.694	27500851038	50	1	1	9	111.576	49.5005	68.9694	91.3545	37.3418	26.5336	49.5005	331.051	103.725	434.776	0	0	434.776	0	0	4	0	0	0	18	18	0	0	49.5005		18
2	1	2011	105.07	16300065543	31	1	0	0	3.01838	47.4389	0	0	0	0	47.4389	0	97.8961	97.8961	0	0	97.8961	0	0	0	1	4	5	18	18	0	0	47.4389		18
2	2	2010/11	100.264	27500631901	36	1	1	9	108.89	16.5708	0.173741	28.4601	0	0.248942	16.5708	136.191	34.7231	170.914	0	0	170.914	0	0	1	0	0	0	6	6	0	0	16.5708		6
2	1	2011	105.07	27500403905	56	1	1	18	249.21	23.7194	59.2516	146.157	28.6506	76.0803	23.7194	557.84	48.9481	606.788	0	0	606.788	0	0	1	0	0	0	9	9	0	0	23.7194		9
2	2	2010/11	100.264	27500729259	57	1	2	23	277.396	24.8562	16.8285	81.0124	7.25202	19.549	24.8562	398.875	52.8754	451.75	0	0	451.75	0	0	2	0	0	0	9	9	0	0	24.8562		9
2	2	2010/11	100.264	16400127136	59	1	0	0	6.32607	124.281	0	0	0	0	124.281	0	254.888	254.888	0	0	254.888	0	0	0	0	0	0	45	45	0	0	124.281		45
2	2	2010/11	100.264	27500424232	55	1	2	9	112.053	24.8562	0.069217	17.1354	0	0.994969	24.8562	125.508	54.4569	179.965	0	0	179.965	0	0	2	0	2	2	9	9	0	0	24.8562		9
2	1	2010	100.694	27501021607	33	1	1	18	213.703	8.25009	73.0708	32.0586	7.08785	16.1812	8.25009	342.101	16.5002	358.601	0	0	358.601	0	0	1	0	0	0	3	3	0	0	8.25009		3
2	1	2010	100.694	27501720224	59	1	1	7	111.592	0	25.3126	20.1438	3.15015	10.1943	0	170.393	0	170.393	0	0	170.393	0	0	1	0	0	0	0	0	0	0	0		0
2	2	2010/11	100.264	16200139067	43	1	1	18	264.316	57.9977	249.359	121.261	31.0624	195.158	57.9977	856.411	120.74	977.151	0	0	977.151	0	0	1	0	1	1	21	21	0	0	57.9977		21
2	1	2010	100.694	16200031900	70	1	1	11	130.596	0	58.6055	31.3004	4.72523	22.1656	0	247.393	0	247.393	0	0	247.393	0	0	1	0	0	0	0	0	0	0	0		0
2	1	2010	100.694	27500774818	39	1	1	8	98.1285	42.9192	16.603	14.9962	0.393769	8.07351	42.9192	117.957	106.076	224.033	0	0	224.033	0	0	1	0	2	2	13	13	0	0	42.9192		13
2	1	2010	100.694	27500787943	40	1	1	12	148.168	47.8784	63.2478	23.0338	4.72523	16.4858	47.8784	285.464	65.9533	351.417	0	0	351.417	0	0	1	0	1	1	10	6	4	31.3782	16.5002		10
2	1	2010	100.694	16500125675	49	1	1	3	176.683	67.6448	254.929	212.549	107.847	135.446	0	955.098	0	955.098	0	0	955.098	0	0	0	2	1	3	7	0	7	67.6448	0		0
2	1	2011	105.07	27500770394	46	1	1	10	115.288	7.90648	10.5483	160.558	7.2925	18.5302	7.90648	310.708	17.3221	328.03	0	0	328.03	0	0	1	0	1	1	3	3	0	0	7.90648		3
2	1	2010	100.694	16000093498	31	1	1	7	84.6813	8.25009	16.695	21.7821	0	15.7114	8.25009	137.295	18.075	155.37	0	0	155.37	0	0	4	0	0	0	3	3	0	0	8.25009		3
2	1	2010	100.694	27501434032	54	1	1	12	142.468	20.2611	171.592	128.279	44.0436	93.5895	0	600.234	0	600.234	1216.18	0	1816.41	2	0	1	0	0	0	4	0	4	20.2611	0		0
2	1	2011	105.07	27501100740	37	1	2	37	447.872	97.7721	28.133	86.1294	3.03228	26.536	97.7721	628.092	159.154	787.247	0	0	787.247	0	0	2	0	1	1	26	21	5	42.4268	55.3453		26
2	1	2011	105.07	27500515187	33	1	1	17	231.123	15.813	0.0661467	12.7611	0	15.6128	15.813	259.563	31.6259	291.189	0	0	291.189	0	0	2	0	0	0	6	6	0	0	15.813		6
2	1	2010	100.694	27502252557	46	1	1	1	48.8176	0	20.7551	28.4809	0.579481	3.51363	0	102.147	0	102.147	0	0	102.147	0	0	0	0	0	0	0	0	0	0	0		0
2	1	2010	100.694	16502655129	63	1	1	20	274.065	0	135.637	292.256	0	67.2616	0	769.22	0	769.22	0	0	769.22	0	0	1	0	0	0	0	0	0	0	0		0
2	2	2010/11	100.264	27500154128	58	1	0	0	4.74455	49.7123	0	0	0	0	49.7123	0	104.169	104.169	0	0	104.169	0	0	0	2	5	7	18	18	0	0	49.7123		18
2	2	2010/11	100.264	27501470671	58	1	0	0	6.32607	66.2831	0	0	0	0	66.2831	0	138.892	138.892	0	0	138.892	0	0	0	0	0	0	24	24	0	0	66.2831		24
2	2	2010/11	100.264	27501792108	34	1	0	0	7.90759	74.5685	0	0	0	0	74.5685	0	157.045	157.045	0	0	157.045	0	0	0	0	1	1	27	27	0	0	74.5685		27
2	2	2010/11	100.264	27500108785	67	1	1	22	225.031	366.953	14.2868	0	0.635519	13.925	289.705	576.241	334.295	910.536	0	0	910.536	0	0	1	0	0	0	48	15	33	325.526	41.4269		47
2	1	2010	100.694	16500206426	48	1	1	8	96.5537	8.25009	12.2335	47.691	0	10.2045	8.25009	165.108	18.075	183.183	0	0	183.183	0	0	7	0	0	0	3	3	0	0	8.25009		3
2	2	2010/11	100.264	27500400133	56	1	1	14	174.23	73.6121	19.5824	27.3022	0	12.7296	73.6121	271.152	109.917	381.069	0	0	381.069	0	0	1	0	0	0	16	12	4	40.4706	33.1416		16
2	2	2010/11	100.264	27501560190	53	1	1	9	112.053	82.8539	2.12119	14.7417	0	0.659955	82.8539	124.831	170.452	295.284	0	0	295.284	0	0	1	3	2	5	30	30	0	0	82.8539		30
2	1	2010	100.694	27500933885	49	1	1	7	84.6813	16.5002	54.0355	44.2916	2.73553	15.5872	16.5002	190.559	43.7728	234.332	0	0	234.332	0	0	1	0	1	1	6	6	0	0	16.5002		6
2	1	2011	105.07	27502042735	61	1	1	24	560.364	0	20.6431	69.3126	9.2159	65.6251	0	725.16	0	725.16	0	0	725.16	0	0	10	0	2	2	0	0	0	0	0		0
2	1	2010	100.694	16500107947	41	1	2	25	310.342	99.5532	28.8753	58.7919	2.36262	60.2604	99.5532	446.331	213.408	659.739	0	0	659.739	0	0	2	0	0	0	17	17	0	0	99.5532		17
2	1	2011	105.07	27501708468	55	1	1	18	206.311	23.7194	0.0828975	12.5809	0	15.7661	23.7194	233.232	48.9481	282.18	0	0	282.18	0	0	3	0	0	0	9	9	0	0	23.7194		9
2	2	2010/11	100.264	27501597820	45	1	3	23	333.421	101.101	157.887	165.892	20.849	72.0752	101.101	727.52	224.806	952.326	0	0	952.326	0	0	3	0	0	0	34	34	0	0	101.101		34
2	2	2010/11	100.264	16200162861	47	1	1	21	313.051	56.8764	277.013	348.453	29.0851	251.271	56.8764	1218.87	113.753	1332.62	0	0	1332.62	0	0	1	0	1	1	4	4	0	0	56.8764		4
2	1	2010	100.694	16000128914	68	1	1	8	187.218	0	146.064	32.5422	11.8131	38.4179	0	416.056	0	416.056	0	0	416.056	0	0	1	2	0	2	0	0	0	0	0		0
2	2	2010/11	100.264	19100287416	36	1	3	41	527.441	208.149	254.23	393.821	30.9409	164.495	177.026	1433.86	322.245	1756.1	0	0	1756.1	0	0	3	0	0	0	57	48	9	75.583	132.566		53
2	1	2011	105.07	27500847879	61	1	1	29	284.71	340.687	0	0	0	3.8011	340.687	629.198	340.687	969.885	0	0	969.885	0	0	1	0	0	0	47	0	47	340.687	0		47
2	1	2010	100.694	27501600079	51	1	1	7	131.019	16.5002	49.846	19.7793	4.33146	17.3524	16.5002	219.179	36.1499	255.329	1643.01	0	1898.34	2	0	1	1	0	1	6	6	0	0	16.5002		6
2	2	2010/11	100.264	16500086596	35	1	1	5	61.1974	8.28539	30.1627	30.6294	2.76818	19.6143	8.28539	142.79	18.1523	160.943	0	0	160.943	0	0	1	0	0	0	3	3	0	0	8.28539		3
2	2	2010/11	100.264	27500345411	48	1	0	0	7.90759	107.71	0	0	0	0	107.71	0	223.328	223.328	0	0	223.328	0	0	0	0	0	0	39	39	0	0	107.71		39
2	1	2011	105.07	16200183354	39	1	0	0	0	100.644	0	0	0	0	100.644	0	201.288	201.288	0	0	201.288	0	0	0	0	0	0	5	5	0	0	100.644		5
2	1	2011	105.07	16100151667	51	1	1	7	329.241	96.6431	88.7644	385.394	430.36	158.701	0	1489.1	0	1489.1	1111.77	1489.1	4089.98	1	1	0	1	0	1	7	0	7	96.6431	0		0
2	1	2011	105.07	16500236977	37	1	0	0	1.50919	54.2753	5.50321	0	0.377369	0.552396	54.2753	0	116.493	116.493	318.534	0	435.027	2	0	0	0	0	0	4	4	0	0	54.2753		4
2	1	2010	100.694	27500948479	57	1	1	5	98.699	8.25009	134.886	28.9697	6.69408	114.77	8.25009	384.019	16.5002	400.519	1286.17	0	1686.69	1	0	1	1	0	1	3	3	0	0	8.25009		3
2	1	2010	100.694	27500433654	58	1	1	11	132.171	24.7503	4.34149	33.0317	14.3676	13.5338	24.7503	195.871	51.0753	246.946	444.212	0	691.158	3	0	2	0	0	0	9	9	0	0	24.7503		9
2	1	2010	100.694	27501877305	35	1	0	0	0	48.384	0	0	0	0	48.384	0	96.7679	96.7679	0	0	96.7679	0	0	1	0	0	0	1	1	0	0	48.384		1
2	1	2010	100.694	27500595106	43	1	2	2	46.8046	0	28.7593	17.1987	82.1791	14.365	0	189.307	0	189.307	0	0	189.307	0	0	2	0	2	2	0	0	0	0	0		0
2	2	2010/11	100.264	27500127801	60	1	0	0	3.16304	57.9977	0	0	0	0	57.9977	0	119.158	119.158	0	0	119.158	0	0	0	0	1	1	21	21	0	0	57.9977		21
2	1	2011	105.07	27501836954	32	1	1	1	46.7843	0	0.229943	0	68.0271	0	0	115.041	0	115.041	567.937	0	682.979	1	0	0	0	0	0	0	0	0	0	0		0
2	1	2010	100.694	27500852234	53	1	0	0	6.29912	57.7506	0	0	0	0	57.7506	0	121.8	121.8	0	0	121.8	0	0	0	0	0	0	21	21	0	0	57.7506		21
2	1	2010	100.694	27502095691	47	1	1	5	98.699	0	127.92	34.1528	91.7745	107.908	0	460.455	0	460.455	1320.14	0	1780.6	1	0	1	0	0	0	0	0	0	0	0		0
2	2	2010/11	100.264	27502031340	51	1	2	29	372.268	182.88	47.8814	45.0903	0.635519	23.2175	182.88	475.461	379.391	854.853	0	0	854.853	0	0	2	0	0	0	37	37	0	0	182.88		37
2	1	2011	105.07	27501702479	45	1	1	1	28.2776	0	2.09138	15.614	0.68507	1.42763	0	48.0957	0	48.0957	0	0	48.0957	0	0	2	0	2	2	0	0	0	0	0		0
2	1	2010	100.694	16000395901	61	1	1	27	322.129	85.1686	2.28654	31.8775	75.4525	9.16405	8.25009	516.253	18.075	534.328	0	0	534.328	0	0	1	0	1	1	4	3	1	76.9185	8.25009		3
2	1	2011	105.07	27501537420	57	1	2	20	402.472	139.501	131.962	326.376	120.794	99.6622	46.3688	1174.4	92.7376	1267.14	2324.33	1363.68	4955.15	1	3	0	0	0	0	6	1	5	93.1321	46.3688		1
2	1	2010	100.694	16000236253	60	1	1	11	133.746	16.5002	51.951	38.6538	4.19064	21.8335	16.5002	238.889	44.4856	283.375	0	0	283.375	0	0	1	0	0	0	6	6	0	0	16.5002		6
2	1	2011	105.07	27500731826	56	1	1	14	162.309	31.6259	8.58079	56.4752	17.2192	15.4942	31.6259	257.06	66.2702	323.33	0	0	323.33	0	0	1	0	0	0	12	12	0	0	31.6259		12
2	1	2010	100.694	27500456010	21	1	1	7	82.8576	268.891	0	0	0	1.25132	268.891	343.175	278.716	621.89	0	0	621.89	0	0	1	0	1	1	33	3	30	260.641	8.25009		33
2	1	2010	100.694	27500810224	55	1	0	0	11.9585	16.5002	8.98717	0	0.787538	2.8407	16.5002	0	57.5742	57.5742	0	0	57.5742	0	0	0	0	0	0	6	6	0	0	16.5002		6
2	1	2010	100.694	27500136224	73	1	1	3	51.8944	0	50.4745	35.3655	6.58126	20.209	0	164.525	0	164.525	0	0	164.525	0	0	1	1	0	1	0	0	0	0	0		0
2	1	2010	100.694	16500193996	58	1	1	17	224.89	24.7503	16.4658	31.0759	0	3.87513	24.7503	276.307	49.5005	325.807	0	0	325.807	0	0	4	1	0	1	9	9	0	0	24.7503		9
2	2	2010/11	100.264	16300065154	61	1	0	0	9.48911	140.852	0	0	0	0	140.852	0	291.192	291.192	2077.6	0	2368.79	3	0	0	0	1	1	51	51	0	0	140.852		51
2	1	2011	105.07	27500956761	54	1	1	13	149.422	31.6259	3.21977	11.6911	0.624158	4.31724	31.6259	167.765	64.761	232.526	0	0	232.526	0	0	1	0	0	0	12	12	0	0	31.6259		12
2	2	2010/11	100.264	16000027363	54	1	0	0	11.0706	124.281	0	0	0	0	124.281	0	259.632	259.632	0	0	259.632	0	0	0	0	0	0	45	45	0	0	124.281		45
2	1	2011	105.07	23200006122	53	1	1	28	344.58	0	28.5702	167.995	172.34	190.216	0	903.7	0	903.7	0	0	903.7	0	0	1	1	2	3	0	0	0	0	0		0
2	1	2011	105.07	27500851038	51	1	0	0	0	7.90648	0	0	0	0	7.90648	0	15.813	15.813	0	0	15.813	0	0	0	0	0	0	3	3	0	0	7.90648		3
2	1	2010	100.694	27501508603	63	1	1	8	134.971	33.0003	35.5966	128.832	7.30385	11.8712	33.0003	313.85	70.725	384.575	0	0	384.575	0	0	1	0	0	0	12	12	0	0	33.0003		12
2	1	2011	105.07	27500104321	64	1	1	15	231.976	15.813	7.57631	18.7711	7.53577	14.073	15.813	278.423	33.1351	311.558	0	0	311.558	0	0	1	0	0	0	6	6	0	0	15.813		6
2	1	2011	105.07	16000274627	45	1	1	21	415.762	46.3688	20.7662	66.4137	12.3313	62.1937	46.3688	577.467	92.7376	670.204	0	0	670.204	0	0	1	1	0	1	1	1	0	0	46.3688		1
2	2	2010/11	100.264	27501515707	34	1	1	2	34.2745	8.28539	4.76151	36.2346	85.9849	2.84268	8.28539	153.043	27.626	180.669	0	0	180.669	0	0	2	0	0	0	3	3	0	0	8.28539		3
2	1	2010	100.694	16500088386	48	1	1	1	47.1153	8.25009	3.38354	0	75.7583	1.30743	8.25009	127.565	16.5002	144.065	3331.41	0	3475.47	2	0	0	0	0	0	3	3	0	0	8.25009		3
2	1	2010	100.694	27502177747	62	1	1	24	284.937	0	49.0809	83.2491	12.491	15.5764	0	445.334	0	445.334	0	0	445.334	0	0	1	2	2	4	0	0	0	0	0		0
2	1	2010	100.694	16200060446	58	1	1	6	110.322	24.7503	30.6678	27.2259	3.24142	9.4012	24.7503	160.555	69.8038	230.358	0	0	230.358	0	0	1	1	4	5	9	9	0	0	24.7503		9
2	1	2010	100.694	27500773125	66	1	0	0	0	16.5002	0	0	0	0	16.5002	0	33.0003	33.0003	0	0	33.0003	0	0	0	0	0	0	6	6	0	0	16.5002		6
2	2	2010/11	100.264	27500979730	34	1	3	14	205.481	39.9044	12.7882	41.5814	3.20173	12.7062	34.8174	270.225	80.2555	350.48	0	0	350.48	0	0	2	1	0	1	11	10	1	5.08695	34.8174		10
2	1	2010	100.694	27501968203	31	1	1	16	165.191	193.371	1.0674	0	0	5.87386	193.371	345.635	213.24	558.875	0	0	558.875	0	0	1	0	0	0	25	4	21	175.202	18.1689		25
2	1	2010	100.694	27500635308	33	1	0	0	3.14956	24.7503	0	0	0	0	24.7503	0	52.6501	52.6501	0	0	52.6501	0	0	0	0	0	0	9	9	0	0	24.7503		9
2	1	2011	105.07	27501436862	42	1	3	39	785.18	134.249	243.423	428.366	277.672	611.315	7.90648	2472.3	15.813	2488.11	0	0	2488.11	0	0	3	0	0	0	14	3	11	126.343	7.90648		3
2	2	2010/11	100.264	27501599669	44	1	2	32	365.825	606.32	0	0	0	32.1723	606.32	861.224	749.414	1610.64	0	0	1610.64	0	0	2	1	0	1	105	47	58	479.041	127.279		105
2	1	2010	100.694	27501101375	44	1	0	0	13.5332	24.7503	0	0	0	0	24.7503	0	63.0338	63.0338	0	0	63.0338	0	0	0	0	0	0	9	9	0	0	24.7503		9
2	1	2010	100.694	15900103456	40	1	1	7	176.038	71.0065	111.167	34.8696	9.84423	14.6251	71.0065	400.252	88.3044	488.557	0	0	488.557	0	0	2	0	0	0	11	3	8	62.7564	8.25009		11
2	1	2011	105.07	27501594017	57	1	0	0	0	7.90648	0	0	0	0	7.90648	0	15.813	15.813	0	0	15.813	0	0	0	0	0	0	3	3	0	0	7.90648		3
2	2	2010/11	100.264	27501523230	61	1	0	0	3.16304	91.1393	0	0	0	0	91.1393	0	185.442	185.442	0	0	185.442	0	0	0	0	3	3	33	33	0	0	91.1393		33
2	1	2011	105.07	16100151568	58	1	1	30	436.81	0	22.3028	104.283	359.075	82.275	0	1004.75	0	1004.75	0	0	1004.75	0	0	2	0	1	1	0	0	0	0	0		0
2	1	2011	105.07	27502260329	40	1	0	0	1.50919	31.6259	0	0	0	0	31.6259	0	64.761	64.761	0	0	64.761	0	0	0	0	0	0	12	12	0	0	31.6259		12
2	2	2010/11	100.264	27500806032	44	1	2	41	172.705	258.193	13.6164	24.3185	0.953279	9.12816	258.193	470.628	266.478	737.106	0	0	737.106	0	0	2	0	0	0	35	3	32	249.907	8.28539		35
2	1	2011	105.07	16100151568	58	1	0	0	7.00536	46.3688	0	0	0	0	46.3688	0	99.743	99.743	0	0	99.743	0	0	0	0	0	0	1	1	0	0	46.3688		1
2	1	2011	105.07	27501896131	56	1	1	6	91.876	7.90648	5.10081	17.6786	2.72905	667.895	7.90648	783.77	17.3221	801.092	0	0	801.092	0	0	2	0	0	0	3	3	0	0	7.90648		3
2	2	2010/11	100.264	27500341816	40	1	0	0	0	291.546	0	0	0	0	291.546	0	583.092	583.092	0	0	583.092	0	0	0	0	0	0	6	6	0	0	291.546		6
2	2	2010/11	100.264	27500797371	46	1	1	7	85.0437	8.28539	13.3476	151.444	5.38426	19.1385	8.28539	266.211	24.7179	290.929	0	0	290.929	0	0	1	0	0	0	3	3	0	0	8.28539		3
2	1	2011	105.07	16500247701	56	1	1	6	80.1761	23.7194	32.7406	32.9374	27.5041	20.1732	23.7194	192.022	48.9481	240.97	0	0	240.97	0	0	1	0	0	0	9	9	0	0	23.7194		9
2	2	2010/11	100.264	27500516904	43	1	2	20	278.188	24.8562	205.408	172.706	24.404	454.447	24.8562	1133.57	51.2939	1184.86	0	0	1184.86	0	0	2	1	3	4	9	9	0	0	24.8562		9
2	1	2010	100.694	27502188165	50	1	1	22	239.209	338.37	0	0	0	30.3088	338.37	607.888	338.37	946.258	0	0	946.258	0	0	3	0	0	0	44	0	44	338.37	0		44
2	1	2011	105.07	27501771680	61	1	0	0	6.03676	117.527	0	0	0	0	117.527	0	241.091	241.091	0	0	241.091	0	0	0	0	3	3	28	28	0	0	117.527		28
2	2	2010/11	100.264	27500124972	46	1	0	0	4.74455	57.9977	0	0	0	0	57.9977	0	120.74	120.74	0	0	120.74	0	0	0	0	1	1	21	21	0	0	57.9977		21
2	1	2010	100.694	27500757441	56	1	1	1	48.8176	0	24.593	21.1757	77.4968	50.2685	0	222.352	0	222.352	0	0	222.352	0	0	0	0	0	0	0	0	0	0	0		0
2	2	2010/11	100.264	27501850534	30	1	0	0	6.32607	33.1416	14.3001	0	0.790908	4.71952	33.1416	0	92.4197	92.4197	0	0	92.4197	0	0	0	2	6	8	12	12	0	0	33.1416		12
2	1	2010	100.694	27502132197	35	1	1	7	83.1066	0	68.1567	103.972	6.96093	20.3551	0	282.551	0	282.551	0	0	282.551	0	0	1	0	0	0	0	0	0	0	0		0
2	1	2010	100.694	27500705614	52	1	1	24	347.334	0	107.886	143.982	28.1357	87.2826	0	714.62	0	714.62	921.66	0	1636.28	1	0	1	0	0	0	0	0	0	0	0		0
2	1	2011	105.07	27501235827	49	1	1	4	225.765	90.3261	341.166	176.583	187.944	397.335	0	1419.12	0	1419.12	0	0	1419.12	0	0	0	0	0	0	11	0	11	90.3261	0		0
2	1	2011	105.07	16500100074	32	1	0	0	0	7.90648	0	0	0	0	7.90648	0	15.813	15.813	0	0	15.813	0	0	3	0	2	2	3	3	0	0	7.90648		3
2	2	2010/11	100.264	27502089991	53	1	1	14	176.413	162.934	8.34832	60.1143	31.9759	11.06	140.852	292.134	299.564	591.698	0	0	591.698	0	0	1	1	0	1	53	51	2	22.0826	140.852		51
2	1	2010	100.694	16500113622	49	1	1	7	84.6813	8.25009	31.4731	26.8381	3.16406	12.3634	8.25009	156.945	18.075	175.02	0	0	175.02	0	0	1	1	1	2	3	3	0	0	8.25009		3
2	2	2010/11	100.264	27500479681	43	1	2	51	551.112	160.963	45.6018	21.4691	3.55909	32.4975	160.963	770.612	205.553	976.165	0	0	976.165	0	0	3	0	0	0	35	15	20	119.536	41.4269		35
2	1	2010	100.694	16200083281	56	1	0	0	10.3837	8.25009	5.85361	0	0.393769	2.09745	8.25009	0	35.2287	35.2287	0	0	35.2287	0	0	0	1	0	1	3	3	0	0	8.25009		3
2	2	2010/11	100.264	27500392363	45	1	0	0	9.48911	82.8539	0	0	0	0	82.8539	0	175.197	175.197	0	0	175.197	0	0	0	0	0	0	30	30	0	0	82.8539		30
2	2	2010/11	100.264	27500657971	43	2	0	0	4.74455	24.8562	5.87865	0	0.395454	2.10643	24.8562	0	62.8374	62.8374	0	0	62.8374	0	0	3	1	1	2	9	9	0	0	24.8562		9
2	1	2010	100.694	27502071155	45	2	1	38	509.533	16.7818	5.02575	14.6789	0	11.6641	16.7818	557.683	16.7818	574.465	0	0	574.465	0	0	2	0	0	0	5	0	5	16.7818	0		5
2	1	2010/11	100.264	27500365716	37	2	0	0	1.58152	259.526	0	0	0	0	259.526	0	520.633	520.633	0	552.436	1073.07	0	2	0	0	0	0	11	11	0	0	259.526		11
2	1	2010	100.694	27501820727	40	1	1	14	175.638	0	3.51989	13.633	0	11.5454	0	204.337	0	204.337	0	0	204.337	0	0	1	0	0	0	0	0	0	0	0		0
2	1	2011	105.07	27501922713	31	1	1	1	11.3779	0	0.979066	26.1709	0.560962	1.3236	0	40.4124	0	40.4124	0	0	40.4124	0	0	1	1	0	1	0	0	0	0	0		0
2	2	2010/11	100.264	27500430056	44	1	1	1	15.0862	73.4472	0	0	0	0	73.4472	11.9232	150.057	161.981	0	0	161.981	0	0	2	0	1	1	10	10	0	0	73.4472		10
